# Supplementary material for: Biological and Cellular Properties of Advanced Platelet-Rich Fibrin (A-PRF) Compared to Other Platelet Concentrates: Systematic Review and Meta-Analysis
Source: Int J Mol Sci. 2023 Dec 29;25(1):482. doi: 10.3390/ijms25010482 (PMC10779223; doi:10.3390/ijms25010482)
Supplement: Supplementary file 1 [file ijms-25-00482-s001.zip]

Archive with 1 entries (1 files):
- ijms-2752785-supplementary.pdf
